# Supplementary material for: Development and Characterization of Inula britannica Extract-Loaded Liposomes: Potential as Anti-Inflammatory Functional Food Ingredients
Source: Antioxidants (Basel). 2023 Aug 18;12(8):1636. doi: 10.3390/antiox12081636 (PMC10451523; doi:10.3390/antiox12081636)
Supplement: Supplementary file 1 [file antioxidants-12-01636-s001.zip]

Archive with 1 entries (1 files):
- antioxidants-2453732-supplementary.pdf
